# Supplementary material for: Patient-reported outcome measures in osteoarthritis: a systematic search and review of their use and psychometric properties
Source: RMD Open. 2018 Dec 16;4(2):e000715. doi: 10.1136/rmdopen-2018-000715 (PMC6307597; doi:10.1136/rmdopen-2018-000715)
Supplement: Supplementary data [file rmdopen-2018-000715supp004.xlsx]

## Sheet: Sheet1
#	Scale Acronym	Authors	Title	Journal	year	Volume	Page
1	AIMS2	Atamaz F, et al.	Translation and validation of the Turkish version of the arthritis impact measurement scales 2 in patients with knee osteoarthritis	the Journal of Rheumatology	2005	32	1331-1336
		Gignag M, et al.	Measures of disability	Arthritis Care & Research	2011	63	308-324
		Meenan R, et al.	AIMS2 The content and properties of a revised and expanded Arthritis Impact Measurement Scales Health Status Questionnaire	Arthritis & Rheumatism	1992	35	1-10
		Mousavi S, et al.	Translation and validation study of the Persian version of the Arthritis Impact Measurement Scales 2 (AIMS2) in patients with osteoarthritis of the knee	BMC Musculoskeletal Disorders	2009	10	95
		Rosemann T, et al.	Cultural adaptation and validation of a German version of the Arthritis Impact Measurement Scales (AIMS2)	Osteoarthritis and Cartilage	2007	15	1128-1133
		Salaffi F, et al.	Validation of an Italian version of the Arthritis Impact Measurement Scales 2 (ITALIAN-AIMS2) for patients with osteoarthritis of the knee	Rheumatology	2000	39	720-727
		Haugen IK, et al.	The AUSCAN subscales, AIMS-2 hand/finger subscale, and FIOHA were not unidimensional scales	Journal of Clinical Epidemiology	2011	64	1039-1046
		MacIntyre N & Wessel J	Construct validity of the AIMS-2 upper limb function scales as a measure of disability in individuals with osteoarthritis of the hand	Clinical Rheumatology	2009	28	573-578
2	AIMS2-SF	Askary-Ashtiani A, et al.	Cultural adaptation and validation of the Persian version of the Arthritis Impact Measurement Scales 2-Short Form in patients with osteoarthritis of the knee	Disability and Rehabilitation	2009	25	2081-2087
		Rosemann T, et al.	Evaluation and cultural adaptation of a German version of the AIMS2-SF questionnaire (German AIMS2-SF)	Rheumatology	2005	44	1190-1195
		Ren X, et al.	Short-Form Arthritis Impact Measurement Scales 2: Tests of Reliability and Validity among Patients with Osteoarthritis	Arthritis Care & Research	1999	12	163-171
3	AQOL	Whitfield K, et al.	Parsimonious and efficient assessment of health-related quality of life in osteoarthritis research: validation of the Assessment of Quality of Life (AQoL) instrument	Health and Quality of Life Outcomes	2006	4	1
4	CES-D	Machado et al.	Participation restrictions among older adults with osteoarthritis: a mediated model of physical symptoms, activity limitations, and depression.	Arthritis Rheum	2008	59	129-135
5	PGWBI	Pallant et al.	Measuring the impact and distress of osteoarthritis from the patients' perspective	Health and Quality of Life Outcomes	2009	7	37
6	HADS	Axford et al.	Prevalence of anxiety and depression in osteoarthritis: use of the Hospital Anxiety and Depression Scale as a screening tool.	Clin Rheumatol	2010	29	1277-1283
7	OAKHQoL	Rat et al.	OAKHQOL: a new instrument to measure quality of life in knee and hip osteoarthritis.	J Clin Epidemiol	2005	58	47-55
		Rat et al.	Development and testing of a specific quality-of-life questionnaire for knee and hip osteoarthritis: OAKHQOL (OsteoArthritis of Knee Hip Quality Of Life).	Joint Bone Spine	2006	73	697-704
		Rat et al.	Effect of order of presentation of a generic and a specific health-related quality of life instrument in knee and hip osteoarthritis: a randomized study.	Osteoarthritis Cartilage	2008	16	429-435
		Goetz et al.	Measurement properties of the osteoarthritis of knee and hip quality of life OAKHQOL questionnaire: an item response theory analysis.	Rheumatology (Oxford)	2011	50	500-505
		Gonzalez Sáenz De Tejada et al.	Adaptation and validation of the Osteoarthritis Knee and Hip Quality of Life (OAKHQOL) questionnaire for use in patients with osteoarthritis in Spain.	Clin Rheumatol	2011	30	1563-1575
		Serhier et al.	Cross-cultural adaptation and validation of the knee and hip health-related quality of life (OAKHQoL) in a Moroccan Arabic-speaking population.	Rheumatol Int	2012	32	1015-1023
8	WOOS	Kirkley et al.	Scoring Systems for the Functional Assessment of the Shoulder.	Arthroscopy - Journal of Arthroscopic and Related Surgery	2003	19	1109-1120
		Lo et al.	The development of a disease-specific quality of life measurement tool for osteoarthritis of the shoulder: The Western Ontario Osteoarthritis of the Shoulder (WOOS) index.	Osteoarthritis and Cartilage	2001	9	771-778
9	WOSI	Kirkley et al.	Scoring Systems for the Functional Assessment of the Shoulder.	Arthroscopy - Journal of Arthroscopic and Related Surgery	2003	19	1109-1120
10	AIMS	Veenhof C, et al.	Psychometric evaluation of osteoarthritis questionnaires: a systematic review of the literature	Arthritis & Rheumatism (Arthritis Care & Research)	2006	55	480-492
11	AUSCAN	Dziedzic KS, et al.	A systematic search and critical review of measures of disability for use in a population survey of hand osteoarthritis (OA)	Osteoarthritis and Cartilage	2004	13	1-12
		Haugen IK, et al.	The AUSCAN subscales, AIMS-2 hand/finger subscale, and FIOHA were not unidimensional scales	Journal of Clinical Epidemiology	2011	64	1039-1046
		Haugen IK, et al.	The responsiveness of joint counts, patient-reported measures and proposed composite scores in hand osteoarthritis: analyses from a placebo-controlled trial	Annals of the Rheumatic Diseases	2010	69	1436-1440
		Jones G, et al.	A cross-sectional study of the association between Heberdens nodes, radiographic osteoarthritis of the hands, grip strength, disability and pain	Osteoarthritis and Cartilage	2001	9	606-609
		Moe RH, et al.	Concurrent evaluation of data quality, reliability and validity of the Australian/Canadian Osteoarthritis Hand Index and the Functional Index for Hand Osteoarthritis	Rheumatology	2010	49	2327-36
		Moon KW, et al.	Cross-cultural adaptation, validation, and responsiveness of the Korean version of the AUSCAN Osteoarthritis Index	Rheumatology International	2012	32	3551-3557
		MacDermid JC, et al.	Validity of self-report measures of pain and disability for persons who have undergone arthroplasty for osteoarthritis of the carpometacarpal joint of the hand	Osteoarthritis and Cartilage	2007	15	524-530
12	BPI	Mendoza et al.	Reliability and validity of a modified Brief Pain Inventory short form in patients with osteoarthritis.	European Journal of Pain	2006	10	353-361
		Williams et al.	The validity and utility of the BPI interference measures for evaluating the impact of osteoarthritic pain.	J Pain Symptom Manage	2006	31	48-57
		Kapstad et al.	Cutpoints for mild, moderate and severe pain in patients with osteoarthritis of the hip or knee ready for joint replacement surgery.	BMC Musculoskeletal Disorders	2008	9	55
		Kapstad et al.	Psychometric properties of the Brief Pain Inventory among patients with osteoarthritis undergoing total hip replacement surgery.	Health Qual Life Outcomes	2010	8	148
13	FFI	Kuyvenhoven et al.	The foot function index with verbal rating scales (FFI-5pt): A clinimetric evaluation and comparison with the original FFI.	J Rheumatol	2002	29	1023-1028
		Naal et al.	Which are the most frequently used outcome instruments in studies on total ankle arthroplasty?	Clin Orthop Relat Res	2010	468	815-826
14	HOOS	Lee YK, et al.	Transcultural adaptation and testing of psychometric properties of the Korean version of the Hip Disability and Osteoarthritis Outcome Score (HOOS)	Osteoarthritis and Cartilage	2011	19	853-857
		Nilsdotter A & Bremander A	Measures of hip function and symptoms	Arthritis Care & Research	2011	63	200-207
		Nilsdotter A, et al.	Hip disability and osteoarthritis outcome score (HOOS) - validity and responsiveness in total hip replacement	BMC Musculoskeletal Disorders	2003	4	10
		Ornetti P, et al.	Cross-cultural adaptation and validation of the French version of the Hip disability and Osteoarthritis Outcome Score (HOOS) in hip osteoarthritis patients	Osteoarthritis and Cartilage	2010	18	522-529
		Thorborg K, et al.	Validity, reliability and responsiveness of patient-reported outcome questionnaires when assessing hip and groin disability: a systematic review	British Journal of Sports Medicine	2010	44	1186-1196
		Naylor JM, et al.	Minimal detectable change for mobility and patient-reported tools in people with osteoarthritis awaiting arthroplasty	BMC Musculoskeletal Disorders	2014	15	235
		Singh JA, et al.	Reliability and clinically important improvement thresholds for osteoarthritis pain and function scales: a multicenter study	Jornal of Rheumatology	2014	41	509-515
		Satoh M, et al.	Cross-cultural adaptation and validation reliability, validity of the Japanese version of the Hip disability and Osteoarthritis Outcome Score (HOOS) in patients with hip osteoarthritis	Osteoarthritis and Cartilage	2013	21	570-573
15	KOOS	Xie F, et al.	Cross-cultural adaptation and validation of Singapore English and Chinese versions of the Knee injury and Osteoarthritis Outcome Score (KOOS) in Asians with knee osteoarthritis in Singapore	Osteoarthritis and Cartilage	2006	14	1098-1103
		Veenhof C, et al.	Psychometric evaluation of osteoarthritis questionnaires: A systematic review of the literature	Arthritis & Rheumatism (Arthritis Care & Research)	2006	55	480-492
		Paker N, et al.	Knee injury and osteoarthritis outcome score: Reliability and validation of the Turkish version (full-text not available in English)	Turkiye Klinikleri Journal of Medical Sciences	2007	27	350-356
		Ornetti P, et al.	cross-cultural adaptation and validation of the French version of the Knee injury and Osteoarthritis Outcome Score (KOOS) in knee osteoarthritis patients	Osteoarthritis and Cartilage	2008	16	423-428
		de Groot I, et al.	The Dutch version of the knee injury and osteoarthritis outcome score: A validation study	Health and Quality of Life Outcomes	2008	6	16
		Goncalves R, et al.	Cross-cultural adaptation and validation of the Portuguese version of the Knee injury and Osteoarthritis Outcome Score (KOOS)	Osteoarthritis and Cartilage	2009	17	1156-1162
		Nakamura N, et al.	Cross-cultural adaptation and validation of the Japanese Knee Injury and Osteoarthritis Outcome Score (KOOS)	Journal of Orthopedic Science	2011	16	516-523
		Gudbergsen H, et al.	Test-retest of computerized health status questionnaires frequently used in the monitoring of knee osteoarthritis: a randomized crossover trial	BMC Musculoskeletal Disorders	2011	12	190
		Roos E and Toksvig-Larsen S	Knee injury and osteoarthritis outcome score: (KOOS) - validation and comparison to the WOMAC in total knee replacement	Health and Quality of Life Outcomes	2003	1	17
		Naylor M, et al.	Minimal detectable change for mobility and patient-reported tools in people with osteoarthritis awaiting arthroplasty	BMC Musculoskeletal Disorders	2014	15	235
		Singh JA, et al.	Reliability and clinically important improvement thresholds for osteoarthritis pain and function scales: a multicenter study	J Rheumatol	2014	41	509-515
		Steinhoff AK, et al.	Knee injury and osteoarthritis outcome score has higher responsiveness and lower ceiling effect than knee society function score after total knee arthroplasty	Knee surg sports traumatol arthrosc	(2014)2016	24	2627-2633
		Villadsen A, et al.	Immediate efficacy of neuromuscular exercise in patients with severe osteoarthritis of the hip or knee: a secondary analysis from a randomized controlled trial	the Journal of Rheumatology	2014	41	1385-1394
16	LAI	Xie F, et al.	Cross-cultural adaptation and validation of Singapore English and Chinese versions of the Lequesne Algofunctional Index of knee in Asians with knee osteoarthritis in Singapore	Osteoarthritis and Cartilage	2007	15	19-26
17	LISOH	Nilsdotter A and Bremander A	Measures of Hip Function and Symptoms	Arthritis Care & Research	2011	63	200-207
18	MPQ	Grafton et al.	Test-retest reliability of the Short-Form McGill Pain Questionnaire: assessment of intraclass correlation coefficients and limits of agreement in patients with osteoarthritis.	Clin J Pain	2005	21	73-82
19	ICOAP	Davis et al.	Evaluating the responsiveness of the ICOAP following hip or knee replacement.	Osteoarthritis and Cartilage	2010	18	1043-1045
		Gonçalves et al.	Cross-cultural adaptation and validation of the Portuguese version of the intermittent and constant osteoarthritis pain (ICOAP) measure for the knee.	Osteoarthritis and Cartilage	2010	18	1058-1061
		Hawker et al.	Development and preliminary psychometric testing of a new OA pain measure - an OARSI/OMERACT initiative.	Osteoarthritis and Cartilage	2008	16	409-414
		Hawker et al.	Measures of adult pain: Visual Analog Scale for Pain (VAS Pain), Numeric Rating Scale for Pain (NRS Pain), McGill Pain Questionnaire (MPQ), Short-Form McGill Pain Questionnaire (SF-MPQ), Chronic Pain Grade Scale (CPGS), Short Form-36 Bodily Pain Scale (SF-36 BPS), and Measure of Intermittent and Constant Osteoarthritis Pain (ICOAP).	Arthritis Care and Research	2011	63	240-252
		Ruyssen-Witrand et al.	Psychometric properties of the OARSI/OMERACT osteoarthritis pain and functional impairment scales: ICOAP, KOOS-PS and HOOS-PS.	Clinical and Experimental Rheumatology	2011	29	231-237
20	SF-36	Kantz et al.	Methods for assessing condition-specific and generic functional status outcomes after total knee replacement.	Med Care	1992	30	242-252
		Stucki et al.	The Short Form-36 is preferable to the SIP as a generic health status measure in patients undergoing elective total hip arthroplasty.	Arthritis Care Res	1995	8	174-181
		Brazier et al.	Generic and condition-specific outcome measures for people with osteoarthritis of the knee.	Rheumatology (Oxford)	1999	38	870-877
		Davies et al.	Comparison of the responsiveness and relative effect size of the western Ontario and McMaster Universities Osteoarthritis Index and the short-form Medical Outcomes Study Survey in a randomized, clinical trial of osteoarthritis patients.	Arthritis Care Res	1999	12	172-179
		Keller et al.	The SF-36 Arthritis-Specific Health Index (ASHI): II. Tests of validity in four clinical trials.	Med Care	1999	37	51-60
		Shields et al.	Health related quality of life in patients with total hip or knee replacement.	Arch Phys Med Rehabil	1999	80	572-579
		Angst et al.	Responsiveness of the WOMAC osteoarthritis index as compared with the SF-36 in patients with osteoarthritis of the legs undergoing a comprehensive rehabilitation intervention.	Ann Rheum Dis	2001	60	834-840
		Angst et al.	Smallest detectable and minimal clinically important differences of rehabilitation intervention with their implications for required sample sizes using WOMAC and SF-36 quality of life measurement instruments in patients with osteoarthritis of the lower extremities.	Arthritis Rheum	2001	45	384-391
		Fransen et al.	Physical therapy is effective for patients with osteoarthritis of the knee: a randomized controlled clinical trial.	J Rheumatol	2001	28	156-164
		Lingard et al.	Validity and responsiveness of the Knee Society Clinical Rating System in comparison with the SF-36 and WOMAC.	J Bone Joint Surg Am	2001	83-A	1856-1864
		Nilsdotter et al.	Comparative responsiveness of measures of pain and function after total hip replacement.	Arthritis Care and Research	2001	45	248-262
		Blanchard et al.	Is the Health Utilities Index responsive in total hip arthroplasty patients?	J Clin Epidemiol	2003	56	1046-1054
		Davey et al.	Test-retest reliability of lower extremity functional and self-reported measures in elderly with osteoarthritis.	Advances in Physiotherapy	2003	5	155-160
		Hoeksma et al.	Comparison of the responsiveness of the Harris Hip Score with generic measures for hip function in osteoarthritis of the hip.	Ann Rheum Dis	2003	62	935-938
		Kirschner et al.	German short musculoskeletal function assessment questionnaire (SMFA-D): Comparison with the SF-36 and WOMAC in a prospective evaluation in patients with primary osteoarthritis undergoing total knee arthroplasty.	Rheumatol Int	2003	23	15-20
		McCarthy & Oldham	The reliability, validity and responsiveness of an aggregated locomotor function (ALF) score in patients with osteoarthritis of the knee.	Rheumatology (Oxford)	2004	43	514-517
		Weigl et al.	Inpatient rehabilitation for hip or knee osteoarthritis: 2 year follow up study.	Ann Rheum Dis	2004	63	360-368
		Quintana et al.	Responsiveness and clinically important differences for the WOMAC and SF-36 after hip joint replacement.	Osteoarthritis Cartilage	2005	13	1076-1083
		Tangtrakulwanich et al.	Comparison of validity, and responsiveness between general and disease-specific quality of life instruments (Thai version) in knee osteoarthritis.	J Med Assoc Thai	2006	89	1454-1459
		Terwee et al.	Self-reported physical functioning was more influenced by pain than performance-based physical functioning in knee-osteoarthritis patients.	J Clin Epidemiol	2006	59	724-731
		Whitfield et al.	Parsimonious and efficient assessment of health-related quality of life in osteoarthritis research: Validation of the Assessment of Quality of Life (AQoL) instrument.	Health Qual Life Outcomes	2006	4
		Escobar et al.	Responsiveness and clinically important differences for the WOMAC and SF-36 after total knee replacement.	Osteoarthritis and Cartilage	2007	15	273-280
		Pollard et al.	Theoretical framework and methodological development of common subjective health outcome measures in osteoarthritis: a critical review.	Health Qual Life Outcomes	2007	5
		Rannou et al.	Should aggregate scores of the Medical Outcomes Study 36-item Short Form Health Survey be used to assess quality of life in knee and hip osteoarthritis? A national survey in primary care.	Osteoarthritis Cartilage	2007	15	1013-1018
		Busija et al.	Magnitude and meaningfulness of change in SF-36 scores in four types of orthopedic surgery.	Health Qual Life Outcomes	2008	6
		Kapstad et al.	Psychometric properties of the Brief Pain Inventory among patients with osteoarthritis undergoing total hip replacement surgery.	Health Qual Life Outcomes	2010	8
		Gudbergsen et al.	Test-retest of computerized health status questionnaires frequently used in the monitoring of knee osteoarthritis: a randomized crossover trial.	BMC Musculoskelet Disord	2011	12
21	NHP	Klässbo et al.	Promising outcome of a hip school for patients with hip dysfunction.	Arthritis Rheum	2003	49	321-327
		Kücükdeveci et al.	The development and psychometric assessment of the Turkish version of the Nottingham Health Profile.	International Journal of Rehabilitation Research	2000	23	31-38
		Stolwijk-Swüste et al.	SF36 physical functioning scale and 2-minute walk test advocated as core qualifiers to evaluate physical functioning in patients with late-onset sequelae of poliomyelitis.	Journal of Rehabilitation Medicine	2008	40	387-392
		Söderman & Malchau	Validity and reliability of Swedish WOMAC osteoarthritis index: A self-administered disease-specific questionnaire (WOMAC) versus generic instruments (SF-36 and NHP).	Acta Orthop Scand	2000	71	39-46
22	OES	Dawson et al.	Comparative responsiveness and minimal change for the Oxford Elbow Score following surgery.	Quality of Life Research	2008	17	1257-1267
23	PCS	Forsythe et al.	Prospective relation between catastrophizing and residual pain following knee arthroplasty: two-year follow-up.	Pain Res Manag	2008	13	335-341
24	PREE	John et al.	Cross-cultural adaptation, reliability and validity of the Patient Rated Elbow Evaluation (PREE) for German-speaking patients	Clin Exp Rheumatol	2007	25	195-205
25	PRWE	John et al.	The Patient-Rated Wrist Evaluation (PRWE): Cross-cultural adaptation into German and evaluation of its psychometric properties.	Clinical and Experimental Rheumatology	2008	26	1057-1068
		Imaeda et al.	Reliability, validity, and responsiveness of the Japanese version of the patient-rated wrist evaluation.	Journal of Orthopaedic Science	2010	15	509-517
26	SACRAH	Leeb et al.	SACRAH: a score for assessment and quantification of chronic rheumatic affections of the hands.	Rheumatology	2003	42	1173-1178
		Rintelen et al.	A tool for the assessment of hand involvement in rheumatic disorders in daily routine - the SF-SACRAH (short form score for the assessment and quantification of chronic rheumatic affections of the hands).	Osteoarthritis and Cartilage	2009	17	59-63
		Sautner et al.	Development of the M-SACRAH, a modified, shortened version of SACRAH (score for the assessment and quantification of chronic rheumatoid affections of the hands).	Rheumatology	2004	43	1409-1413
27	SPADI	Angst et al.	Comprehensive assessment of clinical outcome and quality of life after total shoulder arthroplasty: Usefulness and validity of subjective outcome measures.	Arthritis Care and Research	2004	51	819-828
		Angst et al.	Cross-cultural adaptation, reliability and validity of the German shoulder pain and disability index (SPADI).	Rheumatology	2007	46	87-92
		Jamnik and Spevak	Shoulder pain and disability Index: Validation of slovene version.	International Journal of Rehabilitation Research	2008	31	337-341
28	WOMAC	Angst et al.	Responsiveness of the WOMAC osteoarthritis index as compared with the SF-36 in patients with osteoarthritis of the legs undergoing a comprehensive rehabilitation intervention.	Ann Rheum Dis	2001	60	834-840
		Angst et al.	The factor subdimensions of the Western Ontario and McMaster Universities Osteoarthritis Index (WOMAC) help to specify hip and knee osteoarthritis. a prospective evaluation and validation study.	J Rheumatol	2005	32	1324-1330
		Auw Yang et al.	Validation of the short-form WOMAC function scale for the evaluation of osteoarthritis of the knee.	Journal of Bone and Joint Surgery	2007	89-B	50-56
		Bae et al.	Cross-cultural adaptation and validation of Korean Western Ontario and McMaster Universities (WOMAC) and Lequesne osteoarthritis indices for clinical research.	Osteoarthritis Cartilage	2001	9	746-750
		Bak et al.	The Western Ontario and McMasters Universities Osteoarthritis Index (WOMAC) - Theoretical framework, psychometric properties and appropriateness for measurement of function and health in trauma population.	Physikalische Medizin Rehabilitationsmedizin Kurortmedizin	2008	18	256-264
		Baron et al.	Validation of a short form of the Western Ontario and McMaster Universities Osteoarthritis Index function subscale in hip and knee osteoarthritis.	Arthritis Rheum	2007	57	633-638
		Basaran et al.	Validity, reliability, and comparison of the WOMAC osteoarthritis index and Lequesne algofunctional index in Turkish patients with hip or knee osteoarthritis.	Clin Rheumatol	2010	29	749-756
		Bellamy et al.	Osteoarthritis Index delivered by mobile phone (m-WOMAC) is valid, reliable, and responsive.	J Clin Epidemiol	2011	64	182-190
		Bilbao et al.	Validation of a proposed WOMAC short form for patients with hip osteoarthritis.	Health Qual Life Outcomes	2011	9
		Bischoff-Ferrari et al.	Validation and patient acceptance of a computer touch screen version of the WOMAC 3.1 osteoarthritis index	Annals of the Rheumatic Diseases	2005	64	80-84
		Bruce et al.	Longitudinal comparison of the Health Assessment Questionnaire (HAQ) and the Western Ontario and McMaster Universities Osteoarthritis Index (WOMAC).	Arthritis Rheum	2004	51	730-737
		Davey et al.	Test-retest reliability of lower extremity functional and self-reported measures in elderly with osteoarthritis.	Advances in Physiotherapy	2003	5	155-160
		Davidson et al.	Responsiveness of the SF-36 and WOMAC following periacetabular osteotomy for acetabular dysplasia.	J Bone Joint Surg Am	2011	93	2214-2218
		Escobar et al.	Validation of the Spanish version of the WOMAC questionaire for patients with hip or knee osteoarthritis.	Clinical Rheumatology	2002	21	466-471
		Escobar et al.	Responsiveness and clinically important differences for the WOMAC and SF-36 after total knee replacement.	Osteoarthritis and Cartilage	2007	15	273-280
		Faik et al.	Translation and validation of Moroccan Western Ontario and McMaster Universities (WOMAC) osteoarthritis index in knee osteoarthritis.	Rheumatol Int	2008	28	677-683
		Faucher et al.	Algo-functional assessment of knee osteoarthritis: comparison of the test-retest reliability and construct validity of the WOMAC and Lequesne indexes.	Osteoarthritis Cartilage	2002	10	602-610
		Faucher et al.	Assessment of the test-retest reliability and construct validity of a modified WOMAC index in knee osteoarthritis.	Joint Bone Spine	2004	71	121-127
		French et al.	Responsiveness of physical function outcomes following physiotherapy intervention for osteoarthritis of the knee: an outcome comparison study.	Physiotherapy	2011	97	302-308
		Gentelle-Bonnassies et al.	Comparison of the responsiveness of symptomatic outcome measures in knee osteoarthritis.	Arthritis Care and Research	2000	13	280-285
		Guermazi et al.	Translation, adaptation and validation of the Western Ontario and McMaster Universities osteoarthritis index (WOMAC) for an Arab population: The Sfax modified WOMAC.	Osteoarthritis and Cartilage	2004	12	459-468
		Heintjes et al.	Lysholm scale and WOMAC index were responsive in prospective cohort of young general practice patients.	Journal of Clinical Epidemiology	2008	61	481-488
		Jinks et al.	Measuring the population impact of knee pain and disability with the Western Ontario and McMaster Universities Osteoarthritis Index (WOMAC).	Pain	2002	100	55-64
		Jogi et al.	Comparison of the original and reduced versions of the berg balance scale and the western ontario and McMaster Universities osteoarthritis index in patients following hip or knee arthroplasty.	Physiotherapy Canada	2011	63	107-114
		Kersten et al.	The Visual Analogue WOMAC 3.0 scale - Internal validity and responsiveness of the VAS version.	BMC Musculoskeletal Disorders	2010	11
		Kuptniratsaikul & Rattanachaiyanont	Validation of a modified Thai version of the Western Ontario and McMaster (WOMAC) osteoarthritis index for knee osteoarthritis.	Clin Rheumatol	2007	26	1641-1645
		Nilsdotter et al.	Comparative responsiveness of measures of pain and function after total hip replacement.	Arthritis Care and Research	2001	45	258-262
		Parent & Moffet	Comparative responsiveness of locomotor tests and questionnaires used to follow-early recovery after total knee arthroplasty.	Archives of Physical Medicine and Rehabilitation	2002	83	70-80
		Pua et al.	Discriminant validity of the Western Ontario and McMaster Universities Osteoarthritis Index Physical Functioning subscale in community samples with hip osteoarthritis.	Arch Phys Med Rehabil	2009	90	1772-1777
		Pua et al.	The Lower Extremity Functional Scale could be an alternative to the Western Ontario and McMaster Universities Osteoarthritis Index physical function scale.	J Clin Epidemiol	2009	62	1103-1111
		Quintana et al.	Responsiveness and clinically important differences for the WOMAC and SF-36 after hip joint replacement.	Osteoarthritis Cartilage	2005	13	1076-1083
		Roorda et al.	Satisfactory cross cultural equivalence of the Dutch WOMAC in patients with hip osteoarthritis waiting for arthroplasty.	Ann Rheum Dis	2004	63	36-42
		Rothenfluh et al.	Construct validity of a 12-item WOMAC for assessment of femoro-acetabular impingement and osteoarthritis of the hip.	Osteoarthritis and Cartilage	2008	16	1032-1038
		Ryser et al.	Physical functional dimension scales are an alternative to condition-specific health status measures.	Physikalische Medizin Rehabilitationsmedizin Kurortmedizin	2000	10	212-216
		Salaffi et al.	Reliability and validity of the Western Ontario and McMaster Universities (WOMAC) Osteoarthritis Index in Italian patients with osteoarthritis of the knee.	Osteoarthritis and Cartilage	2003	11	551-560
		Seror et al.	Individualising the Western Ontario and McMaster Universities osteoarthritis index (WOMAC) function subscale: incorporating patient priorities for improvement to measure functional impairment in hip or knee osteoarthritis.	Ann Rheum Dis	2008	67	494-499
		Soininen et al.	Validation study of a Finnish version of the Western Ontario and McMasters University osteoarthritis index.	HIP International	2008	18	108-111
		Soohoo et al.	Comparison of the responsiveness of the SF-36 and WOMAC in patients undergoing total hip arthroplasty.	J Arthroplasty	2007	22	1168-1173
		Stratford et al.	Condition-specific Western Ontario McMaster Osteoarthritis Index was not superior to region-specific Lower Extremity Functional Scale at detecting change.	Journal of Clinical Epidemiology	2004	57	1025-1032
		Stratford & Kennedy	Does parallel item content on WOMAC's Pain and Function subscales limit its ability to detect change in functional status?	BMC Musculoskeletal Disorders	2004	5
		Stratford & Kennedy	Performance measures were necessary to obtain a complete picture of osteoarthritic patients.	Journal of Clinical Epidemiology	2006	59	160-167
		Stratford et al.	Measurement properties of the WOMAC LK 3.1 pain scale.	Osteoarthritis Cartilage	2007	15	266-272
		Söderman & Malchau	Validity and reliability of Swedish WOMAC osteoarthritis index: A self-administered disease-specific questionnaire (WOMAC) versus generic instruments (SF-36 and NHP).	Acta Orthopaedica Scandinavica	2000	71	39-46
		Tangtrakulwanich et al.	Comparison of validity, and responsiveness between general and disease-specific quality of life instruments (Thai version) in knee osteoarthritis.	J Med Assoc Thai	2006	89	1454-1459
		Terwee et al.	Self-reported physical functioning was more influenced by pain than performance-based physical functioning in knee-osteoarthritis patients.	Journal of Clinical Epidemiology	2006	59	724-731
		Theiler et al.	Responsiveness of the electronic touch screen WOMAC 3.1 OA Index in a short term clinical trial with rofecoxib.	Osteoarthritis Cartilage	2004	12	912-916
		Thumboo et al.	Validation of the Western Ontario and Mcmaster University osteoarthritis index in Asians with osteoarthritis in Singapore.	Osteoarthritis Cartilage	2001	9	440-446
		Tubach et al.	Using patients' and rheumatologists' opinions to specify a short form of the WOMAC function subscale.	Ann Rheum Dis	2005	64	75-79
		Tüzün et al.	Acceptability, reliability, validity and responsiveness of the Turkish version of WOMAC osteoarthritis index.	Osteoarthritis and Cartilage	2005	13	28-33
		Weigl et al.	Measuring the outcome of health resort programs.	J Rheumatol	2006	33	764-770
		Whitehouse et al.	Development and testing of a reduced WOMAC function scale.	J Bone Joint Surg Br	2003	85-B	706-711
		Whitehouse et al.	Validation for the reduced Western Ontario and McMaster Universities Osteoarthritis Index function scale.	J Orthop Surg (Hong Kong)	2008	16	50-53
		Villanueva-Torrecillas et al.	Relative efficiency and validity properties of a visual analogue vs a categorical scaled version of the Western Ontario and McMaster Universities Osteoarthritis (WOMAC) index: Spanish versions.	Osteoarthritis and Cartilage	2004	12	225-231
		Xie et al.	Validation of Chinese Western Ontario and McMaster Universities Osteoarthritis Index (WOMAC) in patients scheduled for total knee replacement.	Qual Life Res	2008	17	595-601
		Ackerman et al.	Evaluating quality of life in hip and knee replacement: Psychometric properties of the World Health Organization Quality of Life short version instrument.	Arthritis Care and Research	2006	55	583-590
		Bolognese et al.	Precision of composite measures of osteoarthritis efficacy in comparison to that of individual endpoints.	Journal of Rheumatology	2001	28	2700-2704
		Angst et al.	Smallest detectable and minimal clinically important differences of rehabilitation intervention with their implications for required sample sizes using WOMAC and SF-36 quality of life measurement instruments in patients with osteoarthritis of the lower extremities.	Arthritis Rheum	2001	60	834-840
		Lingard et al.	Validity and responsiveness of the knee society clinical rating system in comparison with the SF-36 and WOMAC.	Journal of Bone and Joint Surgery	2001	83-A	1856-1864
		Theiler et al.	Clinical evaluation of the WOMAC 3.0 OA index in numeric rating scale format using a computerized touch screen version.	Osteoarthritis and Cartilage	2002	10	479-481
		Blanchard et al.	Is the Health Utilities Index responsive in total hip arthroplasty patients?	Journal of Clinical Epidemiology	2003	56	1046-1054
		Davis et al.	Rasch analysis of the Western Ontario McMaster (WOMAC) Osteoarthritis Index: results from community and arthroplasty samples.	J Clin Epidemiol	2003	56	1076-1083
		Hashimoto et al.	Validation of a Japanese patient-derived outcome scale for assessing total knee arthroplasty: Comparison with Western Ontario and McMaster Universities osteoarthritis index (WOMAC).	Journal of Orthopaedic Science	2003	8	288-293
		Nilsdotter et al.	Hip disability and osteoarthritis outcome score (HOOS) - Validity and responsiveness in total hip replacement.	BMC Musculoskeletal Disorders	2003	4
		Roos & Toksvig-Larsen	Knee injury and Osteoarthritis Outcome Score (KOOS) - Validation and comparison to the WOMAC in total knee replacement.	Health and Quality of Life Outcomes	2003	1
		Brooks et al.	The comprehensive osteoarthritis test: A simple index for measurement of treatment effects in clinical trials.	Journal of Rheumatology	2004	31	1180-1186
		Ostendorf et al.	Patient-reported outcome in total hip replacement. A comparison of five instruments of health status.	J Bone Joint Surg Br	2004	86-B	801-808
		Weigl et al.	Inpatient rehabilitation for hip or knee osteoarthritis: 2 year follow up study.	Ann Rheum Dis	2004	63	360-368
		Tubach et al.	Evaluation of clinically relevant changes in patient reported outcomes in knee and hip osteoarthritis: the minimal clinically important improvement.	Ann Rheum Dis	2005	64	29-33
		Chesworth et al.	Willingness to go through surgery again validated the WOMAC clinically important difference from THR/TKR surgery.	Journal of Clinical Epidemiology	2008	61	907-918
		Howell et al.	A Comparison Between Patient Recall and Concurrent Measurement of Preoperative Quality of Life Outcome in Total Hip Arthroplasty.	Journal of Arthroplasty	2008	23	843-849
		Stolwijk-Swüste et al.	SF36 physical functioning scale and 2-minute walk test advocated as core qualifiers to evaluate physical functioning in patients with late-onset sequelae of poliomyelitis.	Journal of Rehabilitation Medicine	2008	40	387-392
		Bieleman et al.	Self-reported functional status as predictor of observed functional capacity in subjects with early osteoarthritis of the hip and knee: a diagnostic study in the CHECK cohort.	J Occup Rehabil	2009	19	345-353
		Fujita et al.	Changes in the WOMAC, EuroQol and Japanese lifestyle measurements among patients undergoing total hip arthroplasty.	Osteoarthritis Cartilage	2009	17	848-855
		Terwee et al.	Linking measurement error to minimal important change of patient-reported outcomes.	Journal of Clinical Epidemiology	2009	62	1062-1067
		Davis et al.	Evaluating the responsiveness of the ICOAP following hip or knee replacement.	Osteoarthritis and Cartilage	2010	18	1043-1045
		Fernandes et al.	Efficacy of patient education and supervised exercise vs patient education alone in patients with hip osteoarthritis: a single blind randomized clinical trial.	Osteoarthritis Cartilage	2010	18	1237-1243
		Greco et al.	Responsiveness of the international knee documentation committee subjective knee form in comparison to the western ontario and mcmaster universities osteoarthritis index, modified cincinnati knee rating system, and short form 36 in patients with focal articular cartilage defects.	American Journal of Sports Medicine	2010	38	891-902
		Kapstad et al.	Psychometric properties of the Brief Pain Inventory among patients with osteoarthritis undergoing total hip replacement surgery.	Health and Quality of Life Outcomes	2010	8
		Terwee et al.	Mind the MIC: large variation among populations and methods.	Journal of Clinical Epidemiology	2010	63	524-534
		Wright et al.	Relationship between the Western Ontario and McMaster Universities osteoarthritis index physical function subscale and physical performance measures in patients with hip osteoarthritis.	Archives of Physical Medicine and Rehabilitation	2010	91	1558-1564
		Impellizzeri et al.	Comparison of the Reliability, Responsiveness, and Construct Validity of 4 Different Questionnaires for Evaluating Outcomes after Total Knee Arthroplasty.	Journal of Arthroplasty	2011	26	861-869
		Liebs et al.	Multicenter randomized controlled trial comparing early versus late aquatic therapy after total hip or knee arthroplasty.	Arch Phys Med Rehabil	2012	93	192-199
		Ornetti et al.	Validation of a numerical rating scale to assess functional impairment in hip and knee osteoarthritis: Comparison with the WOMAC function scale.	Annals of the Rheumatic Diseases	2011	70	740-746
		Ehrich et al.	Minimal perceptible clinical improvement with the Western Ontario and McMaster Universities osteoarthritis index questionnaire and global assessments in patients with osteoarthritis.	J Rheumatol	2000	27	2635-2641
		McConnell et al.	The Western Ontario and McMaster Universities Osteoarthritis Index (WOMAC): A review of its utility and measurement properties.	Arthritis Care and Research	2001	45	453-461
		Veenhof et al.	Psychometric evaluation of osteoarthritis questionnaires: A systematic review of the literature.	Arthritis Care and Research	2006	55	480-492
		Ahmad et al.	Measuring hip outcomes: Common scales and checklists.	Injury	2011	42	259-264
		Dworkin et al.	Outcome measures in placebo-controlled trials of osteoarthritis: Responsiveness to treatment effects in the REPORT database.	Osteoarthritis and Cartilage	2011	19	483-492
29	CPSI	Kosinski et al.	Psychometric Testing and Validation of the Chronic Pain Sleep Inventory	Clinical Therapeutics	2007	29	2562-2577
30	WHODAS-II	Gignac et al.	Measures of disability: Arthritis Impact Measurement Scales 2 (AIMS2), Arthritis Impact Measurement Scales 2-Short Form (AIMS2-SF), the Organization for Economic Cooperation and Development (OECD) Long-Term Disability (LTD) Questionnaire, EQ-5D, World Health Organization Disability Assessment Schedule II (WHODASII), Late-Life Function and...	Arthritis Care and Research	2011	63	308-324
		Kutlay et al.	Validation of the World Health Organization disability assessment schedule II (WHODAS-II) in patients with osteoarthritis.	Rheumatology International	2011	31	339-346
		Pösl et al.	Psychometric properties of the WHODASII in rehabilitation patients.	Quality of Life Research	2007	16	1521-1531
31	BQ	Ono et al.	Reliability and validity of the Baecke physical activity questionnaire in adult women with hip disorders	BMC Musculoskeletal Disorders	2007	8
32	CHFS	Spacek et al.	Disability induced by hand osteoarthritis: are patients with more symptoms at digits 2–5 interphalangeal joints different from those with more symptoms at the base of the thumb?	OsteoArthritis and Cartilage	2004	12	366-373
33	LEAS	Saleh et al.	Development and validation of a lower-extremity activity scale. Use for patients treated with revision total knee arthroplasty.	J Bone Joint Surg Am	2005	87-A	1985-1994
		Terwee et al.	Instruments to assess physical activity in patients with osteoarthritis of the hip or knee: a systematic review of measurement properties.	Osteoarthritis Cartilage	2011	19	620-633
34	CIJSS	Gignac et al.	Arthritis Symptoms, the Work Environment, and the Future: Measuring Perceived Job Strain Among Employed Persons With Arthritis	Arthritis Care and Research	2007	57	738-747
35	WIQ	Collins et al.	Evaluation of psychometric properties of Walking Impairment Questionnaire in overweight patients with osteoarthritis of knee.	Journal of Rehabilitation Research & Development	2008	45	559-566
36	RA-WIS	Beaton et al.	Reliability, validity, and responsiveness of five at-work productivity measures in patients with rheumatoid arthritis or osteoarthritis.	Arthritis Care Res	2010	62	28-37
		Tang et al.	The Work Instability Scale for Rheumatoid Arthritis (RA-WIS): Does it work in osteoarthritis?	Qual Life Res	2010	19	1057-1068
		Tang	Disease-related differential item functioning in the work instability scale for rheumatoid arthritis: converging results from three methods.	Arthritis Care Res	2011	63	1159-1169
37	WLQ	Beaton et al.	Reliability, validity, and responsiveness of five at-work productivity measures in patients with rheumatoid arthritis or osteoarthritis.	Arthritis Care and Research	2010	62	28-37
		Lerner et al.	The Work Limitations Questionnaire's validity and reliability among patients with osteoarthritis.	Journal of Clinical Epidemiology	2002	55	197-208
38	WALS	Beaton et al.	Reliability, validity, and responsiveness of five at-work productivity measures in patients with rheumatoid arthritis or osteoarthritis.	Arthritis Care and Research	2010	62	28-37
39	LLFDI	Hawker et al.	Development and preliminary psychometric testing of a new OA pain measure e an OARSI/OMERACT initiative	Osteoarthritis and Cartilage	2008	16	409-414
		Gignac et al.	Arthritis Impact Measurement Scales 2 (AIMS2), Arthritis Impact Measurement Scales 2-Short Form (AIMS2-SF), The Organization for Economic Cooperation and Development (OECD) Long-Term Disability (LTD) Questionnaire, EQ-5D, World Health Organization Disability Assessment Schedule II (WHODASII), Late-Life Function and Disability Instrument (LLFDI), and Late-Life Function and Disability Instrument-Ab…	Arthritis Care and Research	2011	63	308-324
40	DASH	De Smet	Responsiveness of the DASH score in surgically treated basal joint arthritis of the thumb: preliminary results.	Clin Rheumatol	2004	23	223-224
		Citron et al.	A self-administered questionnaire for basal osteoarthritis of the thumb.	J Hand Surg Eur Vol	2007	32-E	524-528
		MacDermid et al.	Validity of self-report measures of pain and disability for persons who have undergone arthroplasty for osteoarthritis of the carpometacarpal joint of the hand.	Osteoarthritis Cartilage	2007	15	524-530
41	HAQ	Bruce & Fries	Longitudinal comparison of the Health Assessment Questionnaire (HAQ) and the Western Ontario and McMaster Universities Osteoarthritis Index (WOMAC).	Arthritis Rheum	2004	51	730-737
		Dziedzic et al.	A systematic search and critical review of measures of disability for use in a population survey of hand osteoarthritis (OA).	Osteoarthritis and Cartilage	2005	13	1-12
		Pollard et al.	What do osteoarthritis health outcome instruments measure? Impairment, activity limitation, or participation restriction?	Journal of Rheumatology	2006	33	757-763
		Stamm et al.	Measuring functioning in patients with hand osteoarthritis - Content comparison of questionnaires based on the international classification of functioning, disability and health (ICF).	Rheumatology	2006	45	1534-1541
		Veenhof et al.	Psychometric evaluation of osteoarthritis questionnaires: A systematic review of the literature.	Arthritis Care and Research	2006	55	480-492
		van Groen et al.	Application of the health assessment questionnaire disability index to various rheumatic diseases.	Qual Life Res	2010	19	1255-1263
42	HOOS-PS	Davis AM, et al.	The development of a short measure of physical function for hip OA HOOS-Physical Function Shortform (HOOS-PS): an OARSI/OMERACT initiative	Osteoarthritis and Cartilage	2008	16	551-559
		Davis AM, et al.	Comparative, validity and responsiveness of the HOOS-PS and KOOS-PS to the WOMAC physical function subscale in total joint replacement for Osteoarthritis	Osteoarthritis and Cartilage	2009	17	843-847
		Ornetti P, et al.	Psychometric properties of the French translation of the reduced KOOS and HOOS (KOOS-PS and HOOS-PS)	Osteoarthritis and Cartilage	2009	17	1604-1608
		Ruyssen-Witrand A, et al.	Psychometric properties of the OARSI/OMERACT osteoarthritis pain and functional impairment scales: ICOAP, KOOS-PS and HOOS-PS	Clinical and experimental rheumatology	2011	29	231-237
		Singh JA, et al.	Reliability and clinically important improvement thresholds for osteoarthritis pain and function sccales: a multicenter study	Journal of Rheumatology	2014	41	509-515
		Yilmaz O, et al.	Cross-cultural adaptation and validation of the Turkish version of the Hip disability and Osteoarthritis outcome score-physical function short-form (HOOS-PS)	Rheumatology International	2014	34	43-49
		Bond M, et al.	Responsiveness of the OARSI-OMERACT osteoarthritis pain and function measures	Osteoarthritis and Cartilage	2012	20	541-547
43	HAP	Bennell et al.	Is the Human Activity Profile a useful measure in people with knee osteoarthritis?	J Rehabil Res Dev	2004	41	621-630
44	IKHOAM	Odole et al.	Validity and internal consistency of a Yoruba version of the Ibadan knee/hip osteoathritis outcome measure (Yoruba IKHOAM).	African journal of medicine and medical sciences	2006	35	349-357
		Odole & Akinpelu	Validity and internal consistency of a Hausa version of the Ibadan knee/ hip osteoarthritis outcome measure.	Health and Quality of Life Outcomes	2008	6
		Akinpelu et al.	The reliability of the English version of Ibadan Knee/Hip Osteoarthritis Outcome Measure (IKHOAM).	Physical and Occupational Therapy in Geriatrics	2011	29	181-188
		Akinpelu et al.	Minimal clinically important difference of Ibadan knee hip osteoarthritis outcome measure (IKHOAM) a cross-sectional study.	Journal of Physical Therapy	2011	3	52-60
45	KOOS-PS	Davis AM, et al.	Comparative, validity and responsiveness of the HOOS-PS and KOOS-PS to the WOMAC physical function subscale in total joint replacement for Osteoarthritis	Osteoarthritis and Cartilage	2009	17	843-847
		Goncalves RS, et al.	Reliability, validity and responsiveness of the Portuguese version of the Knee injury and Osteoarthritis Outcome Score - Physical Function Short-form (KOOS-PS)	Osteoarthritis and Cartilage	2010	18	372-376
		Ornetti P, et al.	Psychometric properties of the French translation of the reduced KOOS and HOOS (KOOS-PS and HOOS-PS)	Osteoarthritis and Cartilage	2009	17	1604-1608
		Perruccio AV, et al.	The development of a short measure of physical function for knee OA KOOS-Physical Function Shortform (KOOS-PS) - an OARSI/OMERACT initiative	Osteoarthritis and Cartilage	2008	16	542-550
		Ruyssen-Witrand A, et al.	Psychometric properties of the OARSI/OMERACT osteoarthritis pain and functional impairment scales: ICOAP, KOOS-PS and HOOS-PS.	Clinical and experimental rheumatology	2011	29	231-237
		Singh JA, et al.	Reliability and Clinically important improvement thresholds for osteoarthritis pain and function scales: a multicenter study	The Journal of Rheumatology	2014	41	509-515
		Harris KK, et al.	Extending the use of PROMs in the NHS - using the Oxford Knee Score in patients undergoing non-operative management for knee osteoarthritis: a validation study	BMJ Open	2013	3
		Bond M, et al	Responsiveness of the OARSI-OMERACT osteoarthritis pain and function measures	Osteoarthritis and Cartilage	2012	20	541-547
		Gul ED, et al.	Reliability and validity of the Turkish version of the knee injury and osteoarthritis outcome score-physical function short-form (KOOS-PS)	Journal of back and musculoskeletal rehabilitation	2013	26	461-466
46	KOS-ADLS	Gonçalves et al.	Cross-cultural adaptation and validation of the Portuguese version of the Knee Outcome Survey-Activities of Daily Living Scale (KOS-ADLS).	Clinical Rheumatology	2008	27	1445-1449
		Evcik et al.	Adaptation and validation of turkish version of the knee outcome survey-activities for daily living scale.	Clinical Orthopaedics and Related Research	2009	467	2077-2082
		Mizner et al.	Measuring Functional Improvement After Total Knee Arthroplasty Requires Both Performance-Based and Patient-Report Assessments. A Longitudinal Analysis of Outcomes.	Journal of Arthroplasty	2011	26	728-737
47	LEFS	Stratford et al.	The relationship between self-report and performance-related measures: Questioning the content validity of timed tests.	Arthritis Care and Research	2003	49	535-540
		Stratford et al.	Condition-specific Western Ontario McMaster Osteoarthritis Index was not superior to region-specific Lower Extremity Functional Scale at detecting change.	J Clin Epidemiol	2004	57	1025-1032
		Stratford & Kennedy	Performance measures were necessary to obtain a complete picture of osteoarthritic patients.	J Clin Epidemiol	2006	59	160-167
		Pua et al.	The Lower Extremity Functional Scale could be an alternative to the Western Ontario and McMaster Universities Osteoarthritis Index physical function scale.	J Clin Epidemiol	2009	62	1103-1111
48	MACTAR	Blanchard et al.	Is the Health Utilities Index responsive in total hip arthroplasty patients?	J Clin Epidemiol	2003	56	1046-1054
49	MHQ	Davis Sears & Chung	Validity and Responsiveness of the Jebsen-Taylor Hand Function Test.	Journal of Hand Surgery	2010	35A	30-37
		Roh et al.	Cross-cultural adaptation and validation of the Korean version of the Michigan hand questionnaire.	Journal of Hand Surgery	2011	36A	1497-1503
		Waljee et al.	Development of a brief, 12-item version of the michigan hand questionnaire.	Plastic and Reconstructive Surgery	2011	128	208-220
50	MHAQ	Ackerman et al.	Evaluating quality of life in hip and knee replacement: Psychometric properties of the World Health Organization Quality of Life short version instrument.	Arthritis Care and Research	2006	55	583-590
51	MDHAQ	El Miedany et al.	Validity of the developed arabic multidimensional health assessment questionnaire for use in standard clinical care of patients with rheumatic diseases.	International Journal of Rheumatic Diseases	2008	11	224-236
52	ODI	Beaton & Schemitsch	Measures of Health-Related Quality of Life and Physical Function.	Clin Orthop Relat Res	2003	413	90-105
53	OHS	Ostendorf et al.	Patient-reported outcome in total hip replacement. A comparison of five instruments of health status.	J Bone Joint Surg Br	2004	86-B	801-808
		Naal et al.	Reliability and validity of the cross-culturally adapted German oxford hip score.	Clinical Orthopaedics and Related Research	2009	467	952-957
		Martinelli et al.	Cross-cultural adaptation and validation with reliability, validity, and responsiveness of the Italian version of the Oxford Hip Score in patients with hip osteoarthritis.	Quality of Life Research	2011	20	923-929
		Nilsdotter & Bremander	Measures of hip function and symptoms: Harris Hip Score (HHS), Hip Disability and Osteoarthritis Outcome Score (HOOS), Oxford Hip Score (OHS), Lequesne Index of Severity for Osteoarthritis of the Hip (LISOH), and American Academy of Orthopedic Surgeons (AAOS) Hip and Knee Questionnaire.	Arthritis Care and Research	2011	63	200-207
54	OKS	Garratt et al.	Patient-assessed health instruments for the knee: A structured review.	Rheumatology	2004	43	1414-1423
		Charoencholvanich & Pongcharoen	Oxford knee score and SF-36: Translation & reliability for use with total knee arthroscopy patients in Thailand.	Journal of the Medical Association of Thailand	2005	88	1194-1202
		Conaghan et al.	Internal construct validity of the Oxford knee scale: Evidence from Rasch measurement.	Arthritis Care and Research	2007	57	1363-1367
		Xie et al.	Cross-cultural adaptation and validation of Singapore English and Chinese Versions of the Oxford Knee Score (OKS) in knee osteoarthritis patients undergoing total knee replacement.	Osteoarthritis and Cartilage	2007	15	1019-1024
		Naal et al.	The 12-item Oxford Knee Score: cross-cultural adaptation into German and assessment of its psychometric properties in patients with osteoarthritis of the knee.	Osteoarthritis and Cartilage	2009	17	49-52
		Impellizzeri et al.	Comparison of the Reliability, Responsiveness, and Construct Validity of 4 Different Questionnaires for Evaluating Outcomes after Total Knee Arthroplasty.	Journal of Arthroplasty	2011	26	861-869
		Jenny & Diesinger	Validation of a French version of the Oxford knee questionnaire.	Orthopaedics and Traumatology: Surgery and Research	2011	97	267-271
		Takeuchi et al.	Cross-cultural adaptation and validation of the Oxford 12-item knee score in Japanese.	Archives of Orthopaedic and Trauma Surgery	2011	131	247-254
		Xie et al.	Extension from inpatients to outpatients: Validity and reliability of the Oxford Knee Score in measuring health outcomes in patients with knee osteoarthritis.	International Journal of Rheumatic Diseases	2011	14	206-210
		Goncalves et al.	Cross-cultural adaptation and validation of the Portuguese version of the Oxford Knee Score (OKS).	Knee	2012	19	344-347
		Padua et al.	The Italian version of the Oxford 12-item knee questionnaire - Cross-cultural adaptation and validation.	International Orthopaedics	2003	27	214-216
		Tuğay BU et al.	Oxford Knee Score: cross-cultural adaptation and validation of the Turkish version in patients with osteoarthritis of the knee.	Acta Orthop Traumatol Turc	2016	50	198-206
55	OSS	Kirkley et al.	Scoring Systems for the Functional Assessment of the Shoulder	Arthroscopy	2003	19	1109-1120
56	QDASH	Dale LM et al.	Comparing responsiveness of the quick disabilities of the arm, shoulder, and hand and the upper limb functional index.	Work	2013	46	243-50
57	SF-12	Gandhi et al.	Psychometric evaluation of the 12-item short-form health survey (SF-12) in osteoarthritis and rheumatoid arthritis clinical trials.	Clin Ther	2001	23	1080-1098
		Ostendorf et al.	Patient-reported outcome in total hip replacement. A comparison of five instruments of health status.	J Bone Joint Surg Br	2004	86-B	801-808
		Webster KE	Comparison of the short form-12 (SF-12) health status questionnaire with the SF-36 in patients with knee osteoarthritis who have replacement surgery.	Knee Surg Sports Traumatol Arthrosc	2016	24	2620-6
58	IIRS	Devins	Structure of lifestyle disruptions in chronic disease: a confirmatory factor analysis of the Illness Intrusiveness Ratings Scale.	Medical Care	2001	39	1097-1104
59	PIPP	Pallant et al.	Measuring the impact and distress of osteoarthritis from the patients' perspective	Health and Quality of Life Outcomes	2009	7
60	SAS	Wolfe et al.	The short arthritis assessment scale: A brief assessment questionnaire for rapid evaluation of arthritis severity in research and clinical practice.	Journal of Rheumatology	2004	31	2472-2479
61	MHLC	Kelly et al.	A combined-method psychometric analysis recommended modification of the multidimensional health locus of control scales.	J Clin Epidemiol	2007	60	440-447
62	PACIC	Rosemann et al.	Evaluation of a culturally adapted German version of the Patient Assessment of Chronic Illness Care (PACIC 5A) questionnaire in a sample of osteoarthritis patients	Journal of Evaluation in Clinical Practice	2007	13	806-813
63	Re-PEQ	Grotle et al.	Development of the Rehabilitation Patient Experiences Questionnaire: data quality, reliability and validity in patients with rheumatic diseases.	J Rehabil Med	2009	41	576-581
64	OA-QoL	Keenan et al.	Development and Validation of a Needs-Based Quality of Life Instrument for Osteoarthritis	Arthritis Care & Research	2008	59	841-848
		Couraud G et al.	French adaptation and validation of the Osteoarthritis Quality of Life scale.	Ann Phys rehab Med	2015	58	336-42
65	WHOQoL-Bref	Ackerman et al.	Evaluating quality of life in hip and knee replacement: Psychometric properties of the World Health Organization Quality of Life short version instrument.	Arthritis Care & Research	2006	55	583-590
		Snell DL, et al.	Evaluating quality of life outcomes following joint replacement: psychometric evaluation of a short form of the WHOQOL-Bref.	Quality of Life Research	2016	25	51-61
66	EQ-5D-3L	Brazier et al.	Generic and condition-specific outcome measures for people with osteoarthritis of the knee.	Rheumatology (Oxford)	1999	38	870-877
		Fransen and Edmonds	Reliability and validity of the EuroQol in patients with osteoarthritis of the knee.	Rheumatology (Oxford)	1999	38	807-813
		Soderman	On the validity of the results from the Swedish National Total Hip Arthroplasty Register.	Acta Orthopaedica Scandinavica, Supplement	2000	71	3-33
		Ostendorf et al.	Patient-reported outcome in total hip replacement. A comparison of five instruments of health status.	J Bone Joint Surg Br	2004	86-B	801-808
		Xie et al.	Comparison of the EuroQol and short form 6D in Singapore multiethnic Asian knee osteoarthritis patients scheduled for total knee replacement.	Arthritis Rheum	2007	57	1043-1049
		Gignac et al.	Measures of disability: Arthritis Impact Measurement Scales 2 (AIMS2), Arthritis Impact Measurement Scales 2-Short Form (AIMS2-SF), the Organization for Economic Cooperation and Development (OECD) Long-Term Disability (LTD) Questionnaire, EQ-5D, World Health Organization Disability Assessment Schedule II (WHODASII), Late-Life Function and	Arthritis Care and Research	2011	63	308-324
		Kiadaliri AA et al.	Assessing the external validity of algorithms to estimate EQ-5D-3L from the WOMAC.	Health Quality of Life Outcomes	2016	14	131
67	HUI3	Davis et al.	Responsiveness of Health State Utility Values in Knee Osteoarthritis	J Rheumatology	2013	40	2075-82
68	SF-6D	Feeny et al.	Comparing Short Form 6D, Standard Gamble, and Health Utilities Index Mark 2 and Mark 3 utility scores: Results from total hip arthroplasty patients.	Quality of Life Research	2004	13	1659-1670
		Xie et al.	Comparison of the EuroQol and short form 6D in Singapore multiethnic Asian knee osteoarthritis patients scheduled for total knee replacement.	Arthritis Rheum	2007	57	1043-1049
		Barton et al.	A comparison of the performance of the EQ-5D and SF-6D for individuals aged ≥ 45 years.	Health Econ	2008	17	815-832
		Ruchlin& Insinga	A review of health-utility data for osteoarthritis: implications for clinical trial-based evaluation.	Pharmacoeconomics	2008	26	925-935
		Zhang F Et al.	Is there a difference between EQ-5D and SF-6D in the clinical setting? a comparative study on the quality of life measured by AIMS2-SF, EQ-5D and SF-6D scales for osteoarthritis patients.		2016		E-Pub
69	AWS	Gignac MA, et al.	Reexamining the arthritis-employment interface: perceptions of arthritis-work spillover among employed adults	Arthritis & Rheumatism	2006	55	233-40
70	ICECAP-A	Al-Janabi, et al.	Development of a self-report measure of capability wellbeing for adults: The ICECAP-A	Quality of Life Research	2012	21	167-176
		Keeley T et al.	A longitudinal assessment of the responsiveness of the ICECAP-A in a randomised controlled trial of a knee pain intervention	Qual Life Res	2015	24	2319-2331
71	MHS	Singh JA, et al.	Validation of the Mayo Hip Score: construct validity, reliability and responsiveness to change	BMC Musculoskelet Disord.	2016	17	39
72	FIHOA	Dreiser RL et al.	Validation of an algofunctional index for osteoarthritis of the hand.	Rev Rhum (Engl ed.)	1995	62	43S-53S
73	WPAI	Reilly MC et al.	The validity and reproducibility of a work productivity and activity instrument.	Pharmacoeconomics	1993	4	353-365
74	PROMIS -Pain-SF	Amtmann DA	Development of a PROMIS item bank to measure pain interference.	Pain	2010	150	173-182
75	PROMIS -Dep-SF	Choi SW et al.	. Efficiency of static a computer adaptive short forms compared to full-length measures of depressive symptoms.	Qual Life Res	2010	19	125-136
76	PROMIS -PF-SF	Hays RD	Responsiveness and minimally important difference for the Patient Reported Outcomes Measurement Information System (PROMIS) 20-item physical functioning short form in a prospective observational study of rheumatoid arthritis	Ann Rheum Dis	2013	74	1-4
		Broderick JE, et al.	Validity and reliability of patient-reported outcomes measurement information system instruments in Osteoarthritis	Arthritis Care and Research	2013	65	1625-2013
		Driban JB, et al.	PatientReported Outcomes Measurement Information System (PROMIS) instruments among individuals with symptomatic knee osteoarthritis: a cross-sectional study of floor/ceiling effects and construct validity	BMC Musk Disorders	2015	16	253
77	PROMIS-ANX=SF	Pilkonis PA	. Item Banks for Measuring Emotional Distress From the Patient-Reported Outcomes Measurement Information System (PROMIS®): Depression, Anxiety, and Anger.	Assessment	2011	18	263-283
78	EDAQ	Nordenskiöld U et al.	The structure of an instrument for assessing the effects of assistive devices and altered working methods in women with rheumatoid arthritis	Arthritis Care Res	1996	9	358-367
